# Supplementary material for: Modulation of Iron Import and Metronidazole Resistance in Bacteroides fragilis Harboring a nimA Gene
Source: Front Microbiol. 2022 Jun 9;13:898453. doi: 10.3389/fmicb.2022.898453 (PMC9218692; doi:10.3389/fmicb.2022.898453)
Supplement: Supplementary file 1 [file Table_1.XLSX]

## Sheet: nimA GeneExp
			Ref.1	Ref.1	Ref.1		Ref.2	Ref.2	Ref.2		Target	Target	Target
		Sample	RpoD	RpoD	RpoD	AVR	GAPDH	GAPDH	GAPDH	AVR	nimA	nimA	nimA	AVR				Primer efficiency	%
	1	638R nimA	14.7084	14.6714	14.5943	14.658	12.3938	12.4674	12.4893	12.4502	12.042	11.9731	11.9762	11.9971			RpoD	1.985	98.5
	2	638R nimA	14.2308	14.2096	14.1432	14.1945	11.8433	11.7525	11.8254	11.8071	11.4534	11.3141	11.294	11.3538			GAPDH	2.0083	100.83
	3	638R nimA	13.6178	13.3908	13.4064	13.4717	12.5045	12.599	12.6124	12.572	10.2753	10.1387	11.7159	10.7099			nimA	1.9299	92.99
	4	638R nimA	14.4807	14.5672	14.4748	14.5076	13.0038	12.928	13.2448	13.0589	10.8383	10.7739	10.8218	10.8113
	1	638R nimA 64.	15.3612	15.3201	15.3385	15.3399	13.0391	13.0158	13.0451	13.0333	11.7107	11.6683	11.6644	11.6811
	2	638R nimA 64.	14.8739	14.9573	14.9606	14.9306	13.0591	13.0509	13.0516	13.0539	11.9058	11.8433	11.8559	11.8683
	3	638R nimA 64.	14.5082	14.476	14.4045	14.4629	12.7401	12.7879	12.7717	12.7666	11.638	11.5573	11.5241	11.5732
	4	638R nimA 64.	14.7367	14.8464	14.8228	14.802	13.4434	13.3361	13.324	13.3678	11.0125	11.0267	11.1082	11.0492
			RpoD			GAPDH			nimA
		Sample	Ct	∆Ct	RQ	Ct	∆Ct	RQ	Ct	∆Ct	RQ	GeoMean RQ REFs	Relative gene expresion	log 10	MEAN	log2	SD
	1	638R nimA	14.658	-0.450102	0.734476	12.4502	0.0218557	1.01536	11.9971	-0.779056	0.599173	0.863571	0.693832	-0.158746	1.07902	0.109715	0.50481
	2	638R nimA	14.1945	0.0134312	1.00925	11.8071	0.66496	1.5899	11.3538	-0.135778	0.914599	1.26673	0.722016	-0.141453
	3	638R nimA	13.4717	0.736288	1.65668	12.572	-0.0999536	0.932677	10.7099	0.508101	1.39663	1.24304	1.12356	0.050596
	4	638R nimA	14.5076	-0.299618	0.814302	13.0589	-0.586862	0.664173	10.8113	0.406733	1.30658	0.735417	1.77665	0.249603
	1	638R nimA 64.	15.3399	-1.13198	0.460193	13.0333	-0.5613	0.676118	11.6811	-0.463085	0.737519	0.557803	1.32218	0.121292	1.29376	0.371571	0.416857
	2	638R nimA 64.	14.9306	-0.722637	0.609294	13.0539	-0.58186	0.666494	11.8683	-0.650269	0.652117	0.637253	1.02333	0.010014
	3	638R nimA 64.	14.4629	-0.254959	0.839621	12.7666	-0.294575	0.814319	11.5732	-0.355112	0.791778	0.826873	0.957557	-0.0188355
	4	638R nimA 64.	14.802	-0.59404	0.665454	13.3678	-0.8958	0.535459	11.0492	0.168885	1.11744	0.596928	1.87198	0.2723
			AVR			AVR			AVR
		Control average CT (just 638R nimA)	14.2079			12.472			11.218

## Sheet: FeoAB GeneExp
			Ref.1	Ref.1	Ref.1		Ref.2	Ref.2	Ref.2		Target	Target	Target
		Sample	RpoD	RpoD	RpoD	AVR	GAPDH	GAPDH	GAPDH	AVR	FeoAB	FeoAB	FeoAB	AVR				Primer efficiency	%
		638R	15.2726	14.7503	14.9851	15.0027	12.9066	12.9477	12.978	12.9441	16.878	16.8376	16.765	16.8269			RpoD	1.985	98.5
		638R	15.0153	14.9956	15.2082	15.073	12.7605	12.8214	12.7802	12.7874	17.1616	17.1562	17.0836	17.1338			GAPDH	2.0083	100.83
		638R	15.0666	15.1062	15.0134	15.0621	12.7975	12.8454	12.6703	12.7711	17.8055	17.1658	17.0571	17.3428			FeoAB	1.9766	97.66
		638R	13.633	13.7162	13.7805	13.7099	12.8055	12.8276	12.7054	12.7795	16.1581	16.219	16.1078	16.1616
		638R 64	13.9207	13.8833	13.9604	13.9215	12.5142	12.5349	12.7573	12.6021	18.1158	18.063	17.9634	18.0474
		638R 64	14.0133	14.0713	14.0888	14.0578	13.0013	12.9778	13.0723	13.0171	17.039	16.8487	16.8652	16.9176
		638R 64	14.4827	14.419	14.5482	14.4833	12.7838	12.7205	12.9878	12.8307	18.1839	18.1683	18.0483	18.1335
		638R nimA	14.827	14.8614	14.9638	14.8841	12.513	12.5054	12.5465	12.5216	16.4452	16.3771	16.3749	16.3991
		638R nimA	14.1443	14.3093	14.2494	14.2343	11.8268	11.8975	11.8854	11.8699	16.7886	16.9203	16.7491	16.8193
		638R nimA	14.5594	14.5718	14.7141	14.6151	13.1438	13.0838	13.1049	13.1108	16.8039	16.7226	16.6305	16.719
		638R nimA	14.122	14.2029	14.2033	14.1761	11.9768	11.8567	11.8713	11.9016	16.6224	16.6716	16.565	16.6197
		638R nimA 64.	14.8867	14.8958	14.9757	14.9194	13.349	13.383	13.4314	13.3878	17.5253	17.4507	17.3971	17.4577
		638R nimA 64.	15.376	15.3174	15.5071	15.4002	13.0196	13.0778	13.1455	13.0809	21.3052	21.2221	21.1643	21.2305
		638R nimA 64.	14.8311	14.9325	14.982	14.9152	13.013	12.9976	12.9261	12.9789	24.4583	24.4172	24.3919	24.4224
		638R nimA 64.	14.752	14.7389	14.9099	14.8003	12.8917	12.8391	12.9251	12.8853	16.1061	15.8794	15.9891	15.9916
		638R nimE	14.0318	13.9639	14.01	14.0019	13.1387	13.0667	13.0819	13.0958	17.5859	17.4201	17.4328	17.4796
		638R nimE	14.4471	14.4369	14.4792	14.4544	13.145	13.1688	13.2587	13.1908	17.4237	17.4388	17.3644	17.4089
		638R nimE	15.2853	15.1717	15.2763	15.2444	13.1662	13.1692	13.258	13.1978	18.3197	18.3668	18.3534	18.3466
			RpoD			GAPDH			FeoAB
		Sample	Ct	∆Ct	RQ	Ct	∆Ct	RQ	Ct	∆Ct	RQ	GeoMean RQ REFs	Relative gene expresion	log 10	MEAN	log2	SD
		638R	15.0027	-0.290774	0.819255	12.9441	-0.123603	0.917422	16.8269	0.0393992	1.02721	0.86695	1.18485	0.0736648	1.01208	0.017324	0.177666
		638R	15.073	-0.361092	0.780695	12.7874	0.0331417	1.02338	17.1338	-0.267496	0.83338	0.893838	0.932361	-0.0304158
		638R	15.0621	-0.350166	0.786565	12.7711	0.0494403	1.03508	17.3428	-0.476542	0.72274	0.902305	0.800994	-0.096371
		638R	13.7099	1.00203	1.98777	12.7795	0.0410214	1.02902	16.1616	0.704639	1.61628	1.43019	1.13011	0.053122
		638R 64	13.9215	0.790462	1.71937	12.6021	0.218388	1.16449	18.0474	-1.1811	0.447189	1.41498	0.316038	-0.500261	0.511241	-0.967924	0.275509
		638R 64	14.0578	0.654114	1.56592	13.0171	-0.196624	0.87188	16.9176	-0.0513704	0.965603	1.16846	0.826391	-0.0828144
		638R 64	14.4833	0.228626	1.1697	12.8307	-0.0101646	0.992937	18.1335	-1.26723	0.421699	1.0777	0.391295	-0.407496
		638R nimA	14.8841	-0.172137	0.888678	12.5216	0.298886	1.23172	16.3991	0.467196	1.37484	1.04623	1.31409	0.118624	0.960342	-0.0583798	0.339061
		638R nimA	14.2343	0.477575	1.3874	11.8699	0.950621	1.94033	16.8193	0.0469279	1.03249	1.64074	0.629286	-0.201152
		638R nimA	14.6151	0.0968206	1.06863	13.1108	-0.290338	0.816728	16.719	0.147296	1.10557	0.934229	1.18341	0.0731342
		638R nimA	14.1761	0.535868	1.44398	11.9016	0.918916	1.8979	16.6197	0.246598	1.18297	1.65545	0.714588	-0.145944
		638R nimA 64.	14.9194	-0.207448	0.867421	13.3878	-0.567305	0.673292	17.4577	-0.591408	0.668331	0.764217	0.874529	-0.0582256	0.716338	-0.481287	0.89038
		638R nimA 64.	15.4002	-0.688248	0.623831	13.0809	-0.260427	0.833941	21.2305	-4.36428	0.0511126	0.721275	0.0708642	-1.14957
		638R nimA 64.	14.9152	-0.203271	0.869909	12.9789	-0.158394	0.895435	24.4224	-7.55617	0.00580746	0.88258	0.00658009	-2.18177
		638R nimA 64.	14.8003	-0.0883459	0.941226	12.8853	-0.0647754	0.955838	15.9916	0.874701	1.81485	0.948504	1.91338	0.281801
		638R nimE	14.0019	0.710025	1.62711	13.0958	-0.275249	0.825366	17.4796	-0.613318	0.658427	1.15886	0.568167	-0.245524	0.59571	-0.747319	0.11276
		638R nimE	14.4544	0.25751	1.1931	13.1908	-0.370319	0.772426	17.4089	-0.542677	0.690894	0.95999	0.719689	-0.142855
		638R nimE	15.2444	-0.532509	0.694129	13.1978	-0.377281	0.768685	18.3466	-1.48037	0.364697	0.730456	0.499273	-0.301662
			AVR			AVR			AVR
		Control average CT (just 638R nimA)	14.7119			12.8205			16.8663

## Sheet: HmuY GeneExp
			Ref.1	Ref.1	Ref.1		Ref.2	Ref.2	Ref.2		Target	Target	Target
		Sample	RpoD	RpoD	RpoD	AVR	GAPDH	GAPDH	GAPDH	AVR	HmuY	HmuY	HmuY	AVR				Primer efficiency	%
		638R	15.0666	15.1062	15.0134	15.0621	12.7975	12.8454	12.6703	12.7711	14.3747	14.339	14.191	14.3016			RpoD	1.985	98.5
		638R	15.0681	15.2832	15.2622	15.2045	12.8346	12.904	12.7965	12.845	14.4628	14.4318	14.3854	14.4267			GAPDH	2.0083	100.83
		638R	14.29	14.33	14.66	14.4267	13.51	13.47	13.41	13.4633	13.84	13.9	14.11	13.95			HmuY	1.9738	97.38
		638R	14.9982	14.858	14.6061	14.8208	13.1415	13.1389	13.0837	13.1214	13.5065	13.5616	13.5331	13.5337
		638R 64	14.55	14.27	14.37	14.3967	12.82	14.52	12.71	13.35	18.4	18.62	18.24	18.42
		638R 64	14.0133	14.0713	14.0888	14.0578	13.0013	12.9778	13.0723	13.0171	17.33	17.38	17.37	17.36
		638R 64	13.9207	13.8833	13.9604	13.9215	12.5142	12.5349	12.7573	12.6021	18.0219	18.0114	18.0195	18.0176
		638R nimA	14.1443	14.3093	14.2494	14.2343	11.8268	11.8975	11.8854	11.8699	14.9449	15.0793	15.1975	15.0739
		638R nimA	14.4948	14.3588	14.4246	14.4261	12.3107	12.2749	12.3541	12.3132	14.6234	14.9708	14.6477	14.7473
		638R nimA	14.75	14.74	14.82	14.77	13.3	13.26	13.17	13.2433	13.69	13.64		13.665
		638R nimA 64.	14.8867	14.8958	14.9757	14.9194	13.349	13.383	13.4314	13.3878	13.5517	13.5628	13.6093	13.5746
		638R nimA 64.	15.19	15.14	15.4	15.2433	13.6	13.58	13.61	13.5967	13.72	13.82		13.77
		638R nimA 64.	14.8311	14.9325	14.982	14.9152	13.013	12.9976	12.9261	12.9789	14.1372	14.1532	14.2423	14.1776
		638R nimA 64.	15.376	15.3174	15.5071	15.4002	13.0196	13.0778	13.1455	13.0809	13.61	13.59	13.58	13.5933
		638R nimE	14.07	14.58	14.11	14.2533	13.41	13.22	13.48	13.37	14.29	14.12	14.26	14.2233
		638R nimE	14.4471	14.4369	14.4792	14.4544	13.145	13.1688	13.2587	13.1908	14.1184	14.1521	14.2122	14.1609
		638R nimE	15.2853	15.1717	15.2763	15.2444	13.1662	13.1692	13.258	13.1978	14.6674	14.585	14.78	14.6775
		638R nimE	14.32	14.32	14.3	14.3133	13.29	13.37	13.29	13.3167	13.42	13.56	13.64	13.54
			RpoD			GAPDH			HmuY
		Sample	Ct	∆Ct	RQ	Ct	∆Ct	RQ	Ct	∆Ct	RQ	GeoMean RQ REFs	Relative gene expresion	Log 2	MEAN	Log 2	SD
		638R	15.0621	-0.183582	0.881732	12.7711	0.279127	1.21486	14.3016	-0.248562	0.844499	1.03498	0.815956	-0.293436	1.02874	0.0408814	0.292563
		638R	15.2045	-0.325988	0.799712	12.845	0.205187	1.15382	14.4267	-0.373684	0.775622	0.960583	0.807449	-0.308558
		638R	14.4267	0.451841	1.36314	13.4633	-0.413138	0.749704	13.95	0.102992	1.07254	1.01092	1.06096	0.0853693
		638R	14.8208	0.0577293	1.04037	13.1214	-0.0711763	0.951581	13.5337	0.519254	1.42343	0.994988	1.4306	0.516625
		638R 64	14.3967	0.481841	1.39147	13.35	-0.299805	0.811354	18.42	-4.36701	0.0513344	1.06253	0.0483133	-4.37143	0.0562143	-4.15292	0.0198027
		638R 64	14.0578	0.820698	1.75538	13.0171	0.0330626	1.02332	17.36	-3.30701	0.105543	1.34027	0.0787478	-3.66662
		638R 64	13.9215	0.957046	1.92739	12.6021	0.448075	1.36675	18.0176	-3.96463	0.067489	1.62304	0.0415818	-4.58791
		638R nimA	14.2343	0.644159	1.55527	11.8699	1.18031	2.27736	15.0739	-1.02089	0.499491	1.88199	0.265405	-1.91373	0.673405	-0.570453	0.583475
		638R nimA	14.4261	0.452416	1.36368	12.3132	0.736975	1.67177	14.7473	-0.694264	0.623708	1.50989	0.413083	-1.2755
		638R nimA	14.77	0.108508	1.07723	13.2433	-0.193138	0.874002	13.665	0.387992	1.30189	0.970311	1.34173	0.424092
		638R nimA 64.	14.9194	-0.0408641	0.972372	13.3878	-0.337619	0.790241	13.5746	0.478408	1.38444	0.876589	1.57935	0.659335	1.45028	0.536327	0.363672
		638R nimA 64.	15.2433	-0.364826	0.778698	13.5967	-0.546471	0.683145	13.77	0.282992	1.21218	0.729359	1.66199	0.732908
		638R nimA 64.	14.9152	-0.0366865	0.975161	12.9789	0.0712929	1.05097	14.1776	-0.124563	0.91879	1.01236	0.907577	-0.139909
		638R nimA 64.	15.4002	-0.521664	0.699309	13.0809	-0.0307403	0.978793	13.5933	0.459659	1.36691	0.827332	1.65219	0.724375
		638R nimE	14.2533	0.625174	1.53515	13.37	-0.319805	0.800118	14.2233	-0.170341	0.890631	1.10829	0.803609	-0.315435	0.927374	-0.108777	0.237479
		638R nimE	14.4544	0.424094	1.33745	13.1908	-0.140632	0.906594	14.1609	-0.107912	0.929251	1.10115	0.843894	-0.244867
		638R nimE	15.2444	-0.365925	0.778112	13.1978	-0.147595	0.902203	14.6775	-0.624495	0.65401	0.837863	0.780569	-0.357401
		638R nimE	14.3133	0.565174	1.47328	13.3167	-0.266471	0.830433	13.54	0.512992	1.41739	1.1061	1.28142	0.357747
			AVR			AVR			AVR
		Control average CT (just 638R nimA)	14.8785			13.0502			14.053

## Sheet: nimA
			Target	Target	Target	Ref.1	Ref.1	Ref.1	Ref.2	Ref.2	Ref.2
		Sample	nimA	nimA	nimA	RpoD	RpoD	RpoD	GAPDH	GAPDH	GAPDH
	1	638R nimA	12.042	11.9731	11.9762	14.7084	14.6714	14.5943	12.3938	12.4674	12.4893
	2	638R nimA	11.4534	11.3141	11.294	14.2308	14.2096	14.1432	11.8433	11.7525	11.8254
	3	638R nimA	10.2753	10.1387	11.7159	13.6178	13.3908	13.4064	12.5045	12.599	12.6124
	4	638R nimA	10.8383	10.7739	10.8218	14.4807	14.5672	14.4748	13.0038	12.928	13.2448
	1	638R nimA 64.	11.7107	11.6683	11.6644	15.3612	15.3201	15.3385	13.0391	13.0158	13.0451
	2	638R nimA 64.	11.9058	11.8433	11.8559	14.8739	14.9573	14.9606	13.0591	13.0509	13.0516
	3	638R nimA 64.	11.638	11.5573	11.5241	14.5082	14.476	14.4045	12.7401	12.7879	12.7717
	4	638R nimA 64.	11.0125	11.0267	11.1082	14.7367	14.8464	14.8228	13.4434	13.3361	13.324

## Sheet: FeoAB
			Target	Target	Target	Ref.1	Ref.1	Ref.1	Ref.2	Ref.2	Ref.2
		Sample	FeoAB	FeoAB	FeoAB	RpoD	RpoD	RpoD	GAPDH	GAPDH	GAPDH
04.02.22		638R	16.878	16.8376	16.765	15.2726	14.7503	14.9851	12.9066	12.9477	12.978
07.02.22		638R	17.1616	17.1562	17.0836	15.0153	14.9956	15.2082	12.7605	12.8214	12.7802
10.11.22		638R	17.8055	17.1658	17.0571	15.0666	15.1062	15.0134	12.7975	12.8454	12.6703
08.02.22		638R	16.1581	16.219	16.1078	13.633	13.7162	13.7805	12.8055	12.8276	12.7054
04.02.22		638R 64	18.1158	18.063	17.9634	13.9207	13.8833	13.9604	12.5142	12.5349	12.7573
07.02.22		638R 64	17.039	16.8487	16.8652	14.0133	14.0713	14.0888	13.0013	12.9778	13.0723
14.02.22		638R 64	18.1839	18.1683	18.0483	14.4827	14.419	14.5482	12.7838	12.7205	12.9878
04.02.22		638R nimA	16.4452	16.3771	16.3749	14.827	14.8614	14.9638	12.513	12.5054	12.5465
10.11.21		638R nimA	16.7886	16.9203	16.7491	14.1443	14.3093	14.2494	11.8268	11.8975	11.8854
07.02.22		638R nimA	16.8039	16.7226	16.6305	14.5594	14.5718	14.7141	13.1438	13.0838	13.1049
08.02.22		638R nimA	16.6224	16.6716	16.565	14.122	14.2029	14.2033	11.9768	11.8567	11.8713
04.02.22		638R nimA 64.	17.5253	17.4507	17.3971	14.8867	14.8958	14.9757	13.349	13.383	13.4314
07.02.22		638R nimA 64.	21.3052	21.2221	21.1643	15.376	15.3174	15.5071	13.0196	13.0778	13.1455
08.02.22		638R nimA 64.	24.4583	24.4172	24.3919	14.8311	14.9325	14.982	13.013	12.9976	12.9261
14.02.22		638R nimA 64.	16.1061	15.8794	15.9891	14.752	14.7389	14.9099	12.8917	12.8391	12.9251
08.02.22		638R nimE	17.5859	17.4201	17.4328	14.0318	13.9639	14.01	13.1387	13.0667	13.0819
14.02.22		638R nimE	17.4237	17.4388	17.3644	14.4471	14.4369	14.4792	13.145	13.1688	13.2587
14.02.22		638R nimE	18.3197	18.3668	18.3534	15.2853	15.1717	15.2763	13.1662	13.1692	13.258

## Sheet: HmuY
			Target	Target	Target	Ref.1	Ref.1	Ref.1	Ref.2	Ref.2	Ref.2
		Sample	HmuY	HmuY	HmuY	RpoD	RpoD	RpoD	GAPDH	GAPDH	GAPDH
10.11.21		638R	14.3747	14.339	14.191	15.0666	15.1062	15.0134	12.7975	12.8454	12.6703
16.11.21		638R	14.4628	14.4318	14.3854	15.0681	15.2832	15.2622	12.8346	12.904	12.7965
25.01.22		638R	13.84	13.9	14.11	14.29	14.33	14.66	13.51	13.47	13.41
19.11.21		638R	13.5065	13.5616	13.5331	14.9982	14.858	14.6061	13.1415	13.1389	13.0837
25.11.21		638R 64	18.4	18.62	18.24	14.55	14.27	14.37	12.82	14.52	12.71
07.02.22		638R 64	17.33	17.38	17.37	14.0133	14.0713	14.0888	13.0013	12.9778	13.0723
04.02.22		638R 64	18.0219	18.0114	18.0195	13.9207	13.8833	13.9604	12.5142	12.5349	12.7573
10.11.21		638R nimA	14.9449	15.0793	15.1975	14.1443	14.3093	14.2494	11.8268	11.8975	11.8854
19.11.21		638R nimA	14.6234	14.9708	14.6477	14.4948	14.3588	14.4246	12.3107	12.2749	12.3541
25.11.21		638R nimA	13.69	13.64	20.07	14.75	14.74	14.82	13.3	13.26	13.17
04.02.22		638R nimA 64.	13.5517	13.5628	13.6093	14.8867	14.8958	14.9757	13.349	13.383	13.4314
25.11.22		638R nimA 64.	13.72	13.82		15.19	15.14	15.4	13.6	13.58	13.61
08.02.22		638R nimA 64.	14.1372	14.1532	14.2423	14.8311	14.9325	14.982	13.013	12.9976	12.9261
07.02.22		638R nimA 64.	13.61	13.59	13.58	15.376	15.3174	15.5071	13.0196	13.0778	13.1455
11.02.22		638R nimE	14.29	14.12	14.26	14.07	14.58	14.11	13.41	13.22	13.48
14.02.22		638R nimE	14.1184	14.1521	14.2122	14.4471	14.4369	14.4792	13.145	13.1688	13.2587
14.02.22		638R nimE	14.6674	14.585	14.78	15.2853	15.1717	15.2763	13.1662	13.1692	13.258
25.01.22		638R nimE	13.42	13.56	13.64	14.32	14.32	14.3	13.29	13.37	13.29
